# Supplementary material for: DNA from Dust: Comparative Genomics of Large DNA Viruses in Field Surveillance Samples
Source: mSphere. 2016 Oct 5;1(5):e00132-16. doi: 10.1128/mSphere.00132-16 (PMC5064450; doi:10.1128/mSphere.00132-16)
Supplement: Table S3 [file sph005162146sd7.xlsx]

## Sheet: All
Supplementary Table S3: Summary and annotation of all polymorphic loci detected in MDV-1 consensus genomes
Farm A/dust 1 (high stringency)
Isolate	Position in the genome	Major allele	Minor allele	Minor allele frequency	Reads supporting major allele on forward strand	Reads supporting major allele on reverse strand	Reads supporting minor allele on forward strand	Reads supporting minor allele on reverse strand	Percent reads supporting minor allele on forward strand	Percent reads supporting minor allele on reverse strand	Type of variation	Gene	Function
Farm A/dust 1	115376	C	A	0.0816327	93	42	6	6	0.5	0.5	Intergenic	N/A	N/A
Farm A/dust 1	115377	C	A	0.292035	51	29	21	12	0.636364	0.363636	Intergenic	N/A	N/A
Farm A/dust 1	137099	A	C	0.347368	42	20	18	15	0.545455	0.454545	Intergenic	N/A	N/A
Farm A/dust 1	137101	A	C	0.059322	75	36	4	3	0.571429	0.428571	Intergenic	N/A	N/A
Farm A/dust 1	137264	A	G	0.0522388	87	40	5	2	0.714286	0.285714	Intergenic	N/A	N/A
Farm A/dust 1	138209	C	A	0.0827068	88	34	8	3	0.727273	0.272727	Intergenic	N/A	N/A
Farm A/dust 1	138281	A	C	0.128205	47	21	6	4	0.6	0.4	Intergenic	N/A	N/A
Farm A/dust 2 (high stringency)
Isolate	Position in the genome	Major allele	Minor allele	Minor allele frequency	Reads supporting major allele on forward strand	Reads supporting major allele on reverse strand	Reads supporting minor allele on forward strand	Reads supporting minor allele on reverse strand	Percent reads supporting minor allele on forward strand	Percent reads supporting minor allele on reverse strand	Type of variation	Gene	Gene
Farm A/dust 2	40519	G	A	0.198758	51	78	14	18	0.4375	0.5625	Non-synonymous variant	MDV034	gH, glycoprotein H; UL22 homolog; heterodimer with gL; part of fusion/entry complex
Farm A/dust 2	48554	C	T	0.0967742	114	54	13	5	0.722222	0.277778	Non-synonymous variant	MDV040	gB, glycoprotein B; UL27 homolog; part of fusion/entry complex
Farm A/dust 2	116937	G	A	0.126667	86	176	11	27	0.289474	0.710526	Intergenic	N/A	N/A
Farm A/dust 2	121872	T	C	0.367589	52	108	35	58	0.376344	0.623656	Genic_UTR	MDV076	Meq; oncogene; role in tumor formation; no HSV homolog
Farm A/dust 2	130968	G	T	0.434783	77	105	52	88	0.371429	0.628571	Non-synonymous variant	MDV084	ICP4 (RS1) homolog; transactivator of gene expression; immediate-early protein
Farm A/dust 2	137156	C	A	0.0517241	81	139	4	8	0.333333	0.666667	Intergenic	N/A	N/A
Farm A/dust 2	138433	C	A	0.0654206	215	85	13	8	0.619048	0.380952	Intergenic	N/A	N/A
Farm A/dust 2	138436	C	G	0.0712166	221	92	18	6	0.75	0.25	Intergenic	N/A	N/A
Farm A/dust 2	138437	T	A	0.0818713	218	96	20	8	0.714286	0.285714	Intergenic	N/A	N/A
Farm A/dust 2	138505	C	A	0.289116	73	136	52	33	0.611765	0.388235	Intergenic	N/A	N/A
Farm A/dust 2	138506	A	C	0.0915033	117	161	15	13	0.535714	0.464286	Intergenic	N/A	N/A
Farm A/dust 2	138593	C	G	0.0619195	81	222	10	10	0.5	0.5	Intergenic	N/A	N/A
Farm A/dust 2	138594	G	A	0.128125	76	203	13	28	0.317073	0.682927	Intergenic	N/A	N/A
Farm A/dust 2	138596	T	C	0.0534591	81	220	9	8	0.529412	0.470588	Intergenic	N/A	N/A
Farm A/dust 2	138599	A	C	0.0539683	87	211	5	12	0.294118	0.705882	Intergenic	N/A	N/A
Farm A/dust 2	138748	A	G	0.191489	12	64	5	13	0.277778	0.722222	Intergenic	N/A	N/A
Farm B/dust (high stringency)
Isolate	Position in the genome	Major allele	Minor allele	Minor allele frequency	Reads supporting major allele on forward strand	Reads supporting major allele on reverse strand	Reads supporting minor allele on forward strand	Reads supporting minor allele on reverse strand	Percent reads supporting minor allele on forward strand	Percent reads supporting minor allele on reverse strand	Type of variation	Gene	Gene
Farm B/dust	2072	T	G	0.436441	90	43	66	37	0.640777	0.359223	Non-synonymous variant	MDV010	vLIP; lipase homolog; role in virulence in vivo; no HSV homolog
Farm B/dust	15775	C	T	0.457565	94	53	78	46	0.629032	0.370968	Synonymous variant	MDV020	DNA helicase-primase subunit; UL8 homolog; role in DNA replication
Farm B/dust	65843	A	G	0.112994	39	118	5	15	0.25	0.75	Non-synonymous variant	MDV049	large tegument protein; VP1/2 (UL36) homolog; ubiquitin specific protease; complexed w/ UL37 tegument protein
Farm B/dust	86626	T	C	0.401869	114	78	78	51	0.604651	0.395349	Non-synonymous variant	MDV056	UL43 homolog; probably membrane protein; non-essential in vitro
Farm B/dust	108743	T	C	0.417391	173	95	119	73	0.619792	0.380208	Genic_UTR	MDV072	LORF5; function unknown; no HSV homolog
Farm B/dust	115231	A	C	0.217978	127	221	36	61	0.371134	0.628866	Intergenic	N/A	N/A
Farm B/dust	115232	A	C	0.149901	161	270	19	57	0.25	0.75	Intergenic	N/A	N/A
Farm B/dust	121656	C	T	0.372168	76	118	43	72	0.373913	0.626087	Genic_UTR	MDV076	Meq; oncogene; role in tumor formation; no HSV homolog
Farm B/dust	124841	T	C	0.417526	188	151	130	113	0.534979	0.465021	Intergenic	N/A	N/A
Farm B/dust	137449	A	C	0.450521	149	62	103	70	0.595376	0.404624	Intergenic	N/A	N/A
Farm B/dust	138199	T	A	0.0564374	393	142	24	8	0.75	0.25	Intergenic	N/A	N/A
Farm B/dust	138267	C	A	0.372287	145	231	81	142	0.363229	0.636771	Intergenic	N/A	N/A
Farm B/dust	138268	A	C	0.0774092	188	396	25	24	0.510204	0.489796	Intergenic	N/A	N/A
Farm B/dust	138355	C	G	0.0522244	83	407	9	18	0.333333	0.666667	Intergenic	N/A	N/A
Farm B/dust	138356	G	A	0.129921	74	368	15	51	0.227273	0.772727	Intergenic	N/A	N/A
Farm B/dust	138361	A	C	0.0524194	89	381	6	20	0.230769	0.769231	Intergenic	N/A	N/A
Farm B/dust	138510	A	G	0.279412	25	73	10	28	0.263158	0.736842	Intergenic	N/A	N/A
Farm A/dust 1 (low stringency)
Isolate	Position in the genome	Major allele	Minor allele	Minor allele frequency	Reads supporting major allele on forward strand	Reads supporting major allele on reverse strand	Reads supporting minor allele on forward strand	Reads supporting minor allele on reverse strand	Percent reads supporting minor allele on forward strand	Percent reads supporting minor allele on reverse strand	Type of variation	Gene	Gene
Farm A/dust 1	30905	G	A	0.076087	53	32	2	5	0.285714	0.714286	Synonymous variant	MDV030	capsid protein VP23; UL18 homolog; DNA packaging terminase subunit 1; DNA encapsidation
Farm A/dust 1	40519	G	A	0.177778	56	18	12	4	0.75	0.25	Non-synonymous variant	MDV034	gH; glycoprotein H; UL22 homolog; heterodimer with gL; part of fusion/entry complex
Farm A/dust 1	43053	G	A	0.172414	48	24	12	3	0.8	0.2	Genic_UTR	MDV035	UL24 homolog; nuclear protein
Farm A/dust 1	113439	G	T	0.076087	66	19	6	1	0.857143	0.142857	Non-synonymous variant	MDV073	pp38; 38 kDa phosphoprotein; role in pathogenesis; necessary for infection of B cells and latency in T cells; no HSV homolog
Farm A/dust 1	115376	C	A	0.0816327	93	42	6	6	0.5	0.5	Intergenic	N/A	N/A
Farm A/dust 1	115377	C	A	0.292035	51	29	21	12	0.636364	0.363636	Intergenic	N/A	N/A
Farm A/dust 1	117527	G	T	0.0454545	132	57	6	3	0.666667	0.333333	Intergenic	N/A	N/A
Farm A/dust 1	121803	C	T	0.261111	92	41	39	8	0.829787	0.170213	Genic_UTR	MDV076	Meq; oncogene; role in tumor formation; no HSV homolog
Farm A/dust 1	126256	T	G	0.12963	43	4	4	3	0.571429	0.428571	Intergenic	N/A	N/A
Farm A/dust 1	132086	T	C	0.119718	108	17	14	3	0.823529	0.176471	Non-synonymous variant	MDV084	ICP4 (RS1) homolog; transactivator of gene expression; immediate-early protein
Farm A/dust 1	137099	A	C	0.347368	42	20	18	15	0.545455	0.454545	Intergenic	N/A	N/A
Farm A/dust 1	137100	A	C	0.0841121	58	40	8	1	0.888889	0.111111	Intergenic	N/A	N/A
Farm A/dust 1	137101	A	C	0.059322	75	36	4	3	0.571429	0.428571	Intergenic	N/A	N/A
Farm A/dust 1	137264	A	G	0.0522388	87	40	5	2	0.714286	0.285714	Intergenic	N/A	N/A
Farm A/dust 1	138209	C	A	0.0827068	88	34	8	3	0.727273	0.272727	Intergenic	N/A	N/A
Farm A/dust 1	138212	C	G	0.0629371	93	41	8	1	0.888889	0.111111	Intergenic	N/A	N/A
Farm A/dust 1	138213	T	A	0.0787402	77	40	9	1	0.9	0.1	Intergenic	N/A	N/A
Farm A/dust 1	138281	A	C	0.128205	47	21	6	4	0.6	0.4	Intergenic	N/A	N/A
Farm A/dust 1	138377	G	C	0.0833333	60	50	1	9	0.1	0.9	Intergenic	N/A	N/A
Farm A/dust 1	138379	A	C	0.0970874	39	54	1	9	0.1	0.9	Intergenic	N/A	N/A
Farm A/dust 1	138381	A	T	0.107843	44	47	2	9	0.181818	0.818182	Intergenic	N/A	N/A
Farm A/dust 1	138490	A	T	0.126437	56	20	3	8	0.272727	0.727273	Intergenic	N/A	N/A
Farm A/dust 1	138492	C	T	0.108434	52	22	2	7	0.222222	0.777778	Intergenic	N/A	N/A
Farm A/dust 1	138523	A	G	0.354839	31	9	12	10	0.545455	0.454545	Intergenic	N/A	N/A
Farm A/dust 2 (low stringency)
Isolate	Position in the genome	Major allele	Minor allele	Minor allele frequency	Reads supporting major allele on forward strand	Reads supporting major allele on reverse strand	Reads supporting minor allele on forward strand	Reads supporting minor allele on reverse strand	Percent reads supporting minor allele on forward strand	Percent reads supporting minor allele on reverse strand	Type of variation	Gene	Gene
Farm A/dust 2	7251	G	A	0.0514	63	103	1	8	0.111111	0.888889	Intergenic	N/A	N/A
Farm A/dust 2	22829	A	G	0.0435	105	71	6	2	0.75	0.25	Non-synonymous variant	MDV025	serine/threonine kinase; UL13 homolog
Farm A/dust 2	40519	G	A	0.1975	51	79	14	18	0.4375	0.5625	Non-synonymous variant	MDV034	gH, glycoprotein H; UL22 homolog; heterodimer with gL; part of fusion/entry complex
Farm A/dust 2	48554	C	T	0.0968	114	54	13	5	0.722222	0.277778	Non-synonymous variant	MDV040	gB, glycoprotein B; UL27 homolog; part of fusion/entry complex
Farm A/dust 2	109048	G	A	0.0557	186	102	2	15	0.117647	0.882353	Genic_UTR	MDV072	LORF5; function unknown; no HSV homolog
Farm A/dust 2	115422	C	T	0.0247	178	134	1	7	0.125	0.875	Intergenic	N/A	N/A
Farm A/dust 2	115441	A	C	0.022	129	225	6	2	0.75	0.25	Intergenic	N/A	N/A
Farm A/dust 2	116937	G	A	0.1267	86	176	11	27	0.289474	0.710526	Intergenic	N/A	N/A
Farm A/dust 2	121872	T	C	0.3676	52	108	35	58	0.376344	0.623656	Genic_UTR	MDV076	Meq; oncogene; role in tumor formation; no HSV homolog
Farm A/dust 2	126692	C	G	0.2635	108	1	33	6	0.846154	0.153846	Intergenic	N/A	N/A
Farm A/dust 2	126693	C	T	0.2721	105	1	33	7	0.825	0.175	Intergenic	N/A	N/A
Farm A/dust 2	130968	G	T	0.4348	77	105	52	88	0.371429	0.628571	Non-synonymous variant	MDV084	ICP4 (RS1) homolog; transactivator of gene expression; immediate-early protein
Farm A/dust 2	137156	C	A	0.0517	81	139	4	8	0.333333	0.666667	Intergenic	N/A	N/A
Farm A/dust 2	137320	T	A	0.0994	120	41	3	15	0.166667	0.833333	Intergenic	N/A	N/A
Farm A/dust 2	138433	C	A	0.065	215	85	13	8	0.619048	0.380952	Intergenic	N/A	N/A
Farm A/dust 2	138434	T	A	0.0443	202	89	7	7	0.5	0.5	Intergenic	N/A	N/A
Farm A/dust 2	138436	C	G	0.0706	221	93	18	6	0.75	0.25	Intergenic	N/A	N/A
Farm A/dust 2	138437	T	A	0.0812	219	96	20	8	0.714286	0.285714	Intergenic	N/A	N/A
Farm A/dust 2	138451	G	A	0.0242	244	110	4	5	0.444444	0.555556	Intergenic	N/A	N/A
Farm A/dust 2	138505	C	A	0.2826	75	139	58	33	0.637363	0.362637	Intergenic	N/A	N/A
Farm A/dust 2	138506	A	C	0.0897	122	162	15	13	0.535714	0.464286	Intergenic	N/A	N/A
Farm A/dust 2	138593	C	G	0.0617	81	222	10	10	0.5	0.5	Intergenic	N/A	N/A
Farm A/dust 2	138594	G	A	0.1281	76	203	13	28	0.317073	0.682927	Intergenic	N/A	N/A
Farm A/dust 2	138595	G	C	0.0502	84	219	7	9	0.4375	0.5625	Intergenic	N/A	N/A
Farm A/dust 2	138596	T	C	0.0561	81	220	10	8	0.555556	0.444444	Intergenic	N/A	N/A
Farm A/dust 2	138599	A	C	0.0538	87	211	5	12	0.294118	0.705882	Intergenic	N/A	N/A
Farm A/dust 2	138600	G	C	0.0259	90	210	1	7	0.125	0.875	Intergenic	N/A	N/A
Farm A/dust 2	138600	G	C	0.0259	90	210	1	7	0.125	0.875	Intergenic	N/A	N/A
Farm A/dust 2	138601	G	T	0.0297	81	213	6	3	0.666667	0.333333	Intergenic	N/A	N/A
Farm A/dust 2	138601	G	T	0.0297	81	213	6	3	0.666667	0.333333	Intergenic	N/A	N/A
Farm A/dust 2	138602	G	C	0.0415	77	197	3	9	0.25	0.75	Intergenic	N/A	N/A
Farm A/dust 2	138602	G	C	0.0415	77	197	3	9	0.25	0.75	Intergenic	N/A	N/A
Farm A/dust 2	138604	A	C	0.0496	77	191	5	9	0.357143	0.642857	Intergenic	N/A	N/A
Farm A/dust 2	138604	A	C	0.0496	77	191	5	9	0.357143	0.642857	Intergenic	N/A	N/A
Farm A/dust 2	138606	A	T	0.0463	75	192	3	10	0.230769	0.769231	Intergenic	N/A	N/A
Farm A/dust 2	138606	A	T	0.0463	75	192	3	10	0.230769	0.769231	Intergenic	N/A	N/A
Farm A/dust 2	138748	A	G	0.1782	12	65	5	13	0.277778	0.722222	Intergenic	N/A	N/A
Farm A/dust 2	138748	A	G	0.1782	12	65	5	13	0.277778	0.722222	Intergenic	N/A	N/A
Farm B/dust (low stringency)
Isolate	Position in the genome	Major allele	Minor allele	Minor allele frequency	Reads supporting major allele on forward strand	Reads supporting major allele on reverse strand	Reads supporting minor allele on forward strand	Reads supporting minor allele on reverse strand	Percent reads supporting minor allele on forward strand	Percent reads supporting minor allele on reverse strand	Type of variation	Gene	Gene
Farm B/dust	2072	T	G	0.436441	90	43	66	37	0.640777	0.359223	Non-synonymous variant	MDV010	vLIP; lipase homolog; role in virulence in vivo; no HSV homolog
Farm B/dust	4411	G	T	0.443182	18	80	14	64	0.179487	0.820513	Non-synonymous variant	MDV012	LORF2; TAP transporter blocker; reduces MHCI presentation; no direct HSV homolog
Farm B/dust	13809	G	C	0.0254777	173	133	4	4	0.5	0.5	Non-synonymous variant	MDV019	virion morphogenesis & egress; UL7 homolog; tegument protein
Farm B/dust	15775	C	T	0.457565	94	53	78	46	0.629032	0.370968	Synonymous variant	MDV020	DNA helicase-primase subunit; UL8 homolog; role in DNA replication
Farm B/dust	65764	G	A	0.0965909	66	93	3	14	0.176471	0.823529	Non-synonymous variant	MDV049	large tegument protein; VP1/2 (UL36) homolog; ubiquitin specific protease; complexed w/ UL37 tegument protein
Farm B/dust	65773	G	T	0.160428	62	95	4	26	0.133333	0.866667	Non-synonymous variant	MDV049	large tegument protein; VP1/2 (UL36) homolog; ubiquitin specific protease; complexed w/ UL37 tegument protein
Farm B/dust	65796	A	G	0.352113	53	85	9	66	0.12	0.88	Synonymous variant	MDV049	large tegument protein; VP1/2 (UL36) homolog; ubiquitin specific protease; complexed w/ UL37 tegument protein
Farm B/dust	65804	A	T	0.342105	61	89	11	67	0.141026	0.858974	Non-synonymous variant	MDV049	large tegument protein; VP1/2 (UL36) homolog; ubiquitin specific protease; complexed w/ UL37 tegument protein
Farm B/dust	65821	G	T	0.342995	53	83	8	63	0.112676	0.887324	Non-synonymous variant	MDV049	large tegument protein; VP1/2 (UL36) homolog; ubiquitin specific protease; complexed w/ UL37 tegument protein
Farm B/dust	65843	A	G	0.112994	39	118	5	15	0.25	0.75	Non-synonymous variant	MDV049	large tegument protein; VP1/2 (UL36) homolog; ubiquitin specific protease; complexed w/ UL37 tegument protein
Farm B/dust	85939	A	C	0.947368	0	2	15	21	0.416667	0.583333	Non-synonymous variant	MDV055	DNA polymerase processivity subunit; UL42 homolog; dsDNA binding protein
Farm B/dust	85954	C	T	0.288889	14	18	11	2	0.846154	0.153846	Non-synonymous variant	MDV055	DNA polymerase processivity subunit; UL42 homolog; dsDNA binding protein
Farm B/dust	85959	C	A	0.360656	22	17	16	6	0.727273	0.272727	Non-synonymous variant	MDV055	DNA polymerase processivity subunit; UL42 homolog; dsDNA binding protein
Farm B/dust	85961	C	A	0.388889	28	16	20	8	0.714286	0.285714	Non-synonymous variant	MDV055	DNA polymerase processivity subunit; UL42 homolog; dsDNA binding protein
Farm B/dust	85962	G	A	0.396552	25	10	19	4	0.826087	0.173913	Non-synonymous variant	MDV055	DNA polymerase processivity subunit; UL42 homolog; dsDNA binding protein
Farm B/dust	85963	T	C	0.55814	7	12	18	6	0.75	0.25	Non-synonymous variant	MDV055	DNA polymerase processivity subunit; UL42 homolog; dsDNA binding protein
Farm B/dust	85966	G	A	0.0933333	46	22	3	4	0.428571	0.571429	Non-synonymous variant	MDV055	DNA polymerase processivity subunit; UL42 homolog; dsDNA binding protein
Farm B/dust	85971	G	C	0.109589	47	18	4	4	0.5	0.5	Non-synonymous variant	MDV055	DNA polymerase processivity subunit; UL42 homolog; dsDNA binding protein
Farm B/dust	85974	G	C	0.0909091	49	21	2	5	0.285714	0.714286	Non-synonymous variant	MDV055	DNA polymerase processivity subunit; UL42 homolog; dsDNA binding protein
Farm B/dust	86626	T	C	0.401869	114	78	78	51	0.604651	0.395349	Non-synonymous variant	MDV056	UL43 homolog; probably membrane protein; non-essential in vitro
Farm B/dust	108743	T	C	0.417391	173	95	119	73	0.619792	0.380208	Genic_UTR	MDV072	LORF5; function unknown; no HSV homolog
Farm B/dust	108856	G	A	0.101075	254	164	6	41	0.12766	0.87234	Genic_UTR	MDV072	LORF5; function unknown; no HSV homolog
Farm B/dust	108899	A	G	0.110403	227	192	7	45	0.134615	0.865385	Genic_UTR	MDV072	LORF5; function unknown; no HSV homolog
Farm B/dust	109012	T	C	0.047619	184	176	2	16	0.111111	0.888889	Genic_UTR	MDV072	LORF5; function unknown; no HSV homolog
Farm B/dust	114927	T	G	0.0241158	331	276	13	2	0.866667	0.133333	Intergenic	N/A	N/A
Farm B/dust	115231	A	C	0.217978	127	221	36	61	0.371134	0.628866	Intergenic	N/A	N/A
Farm B/dust	115232	A	C	0.149901	161	270	19	57	0.25	0.75	Intergenic	N/A	N/A
Farm B/dust	115241	C	A	0.0427509	155	360	17	6	0.73913	0.26087	Intergenic	N/A	N/A
Farm B/dust	116288	T	A	0.0210896	309	248	3	9	0.25	0.75	Intergenic	N/A	N/A
Farm B/dust	120327	A	G	0.291667	4	64	3	25	0.107143	0.892857	Intergenic	N/A	N/A
Farm B/dust	121181	A	C	0.02457	203	194	4	6	0.4	0.6	Non-synonymous variant	MDV076	Meq; oncogene; role in tumor formation; no HSV homolog
Farm B/dust	121656	C	T	0.372168	76	118	43	72	0.373913	0.626087	Genic_UTR	MDV076	Meq; oncogene; role in tumor formation; no HSV homolog
Farm B/dust	122052	A	T	0.027027	381	231	14	3	0.823529	0.176471	Genic_UTR	MDV076	Meq; oncogene; role in tumor formation; no HSV homolog
Farm B/dust	124841	T	C	0.417526	188	151	130	113	0.534979	0.465021	Intergenic	N/A	N/A
Farm B/dust	127347	G	T	0.416438	35	178	22	130	0.144737	0.855263	Intergenic	N/A	N/A
Farm B/dust	137081	A	C	0.0411765	97	66	1	6	0.142857	0.857143	Intergenic	N/A	N/A
Farm B/dust	137101	A	G	0.0233236	137	198	7	1	0.875	0.125	Intergenic	N/A	N/A
Farm B/dust	137102	A	G	0.0363636	119	199	10	2	0.833333	0.166667	Intergenic	N/A	N/A
Farm B/dust	137249	A	G	0.0255591	112	193	7	1	0.875	0.125	Intergenic	N/A	N/A
Farm B/dust	137449	A	C	0.450521	149	62	103	70	0.595376	0.404624	Intergenic	N/A	N/A
Farm B/dust	138195	C	A	0.0357782	402	137	15	5	0.75	0.25	Intergenic	N/A	N/A
Farm B/dust	138196	T	A	0.0315985	383	138	10	7	0.588235	0.411765	Intergenic	N/A	N/A
Farm B/dust	138198	C	G	0.0453752	405	142	18	8	0.692308	0.307692	Intergenic	N/A	N/A
Farm B/dust	138199	T	A	0.0564374	393	142	24	8	0.75	0.25	Intergenic	N/A	N/A
Farm B/dust	138266	C	A	0.0411765	266	386	19	9	0.678571	0.321429	Intergenic	N/A	N/A
Farm B/dust	138267	C	A	0.372287	145	231	81	142	0.363229	0.636771	Intergenic	N/A	N/A
Farm B/dust	138268	A	C	0.0774092	188	396	25	24	0.510204	0.489796	Intergenic	N/A	N/A
Farm B/dust	138355	C	G	0.0522244	83	407	9	18	0.333333	0.666667	Intergenic	N/A	N/A
Farm B/dust	138356	G	A	0.129921	74	368	15	51	0.227273	0.772727	Intergenic	N/A	N/A
Farm B/dust	138357	G	C	0.0380762	83	397	5	14	0.263158	0.736842	Intergenic	N/A	N/A
Farm B/dust	138358	T	C	0.0399202	82	399	8	12	0.4	0.6	Intergenic	N/A	N/A
Farm B/dust	138361	A	C	0.0524194	89	381	6	20	0.230769	0.769231	Intergenic	N/A	N/A
Farm B/dust	138362	G	C	0.026694	95	379	2	11	0.153846	0.846154	Intergenic	N/A	N/A
Farm B/dust	138364	G	C	0.043956	80	355	5	15	0.25	0.75	Intergenic	N/A	N/A
Farm B/dust	138366	A	C	0.0495495	79	343	8	14	0.363636	0.636364	Intergenic	N/A	N/A
Farm B/dust	138368	A	T	0.0341686	79	345	2	13	0.133333	0.866667	Intergenic	N/A	N/A
Farm B/dust	138476	A	C	0.035533	111	79	2	5	0.285714	0.714286	Intergenic	N/A	N/A
Farm B/dust	138510	A	G	0.279412	25	73	10	28	0.263158	0.736842	Intergenic	N/A	N/A
Farm B/feather 1 (low stringency)
Isolate	Position in the genome	Major allele	Minor allele	Minor allele frequency	Reads supporting major allele on forward strand	Reads supporting major allele on reverse strand	Reads supporting minor allele on forward strand	Reads supporting minor allele on reverse strand	Percent reads supporting minor allele on forward strand	Percent reads supporting minor allele on reverse strand	Type of variation	Gene	Gene
Farm B/feather 1	12176	C	A	0.1556	17	20	6	1	0.857143	0.142857	Non-synonymous variant	MDV018	capsid portal protein; UL6 homolog; DNA encapsidation
Farm B/feather 1	23126	G	T	0.1228	28	21	2	5	0.285714	0.714286	Non-synonymous variant	MDV025	serine/threonine kinase; UL13 homolog
Farm B/feather 2 (low stringency)
Isolate	Position in the genome	Major allele	Minor allele	Minor allele frequency	Reads supporting major allele on forward strand	Reads supporting major allele on reverse strand	Reads supporting minor allele on forward strand	Reads supporting minor allele on reverse strand	Percent reads supporting minor allele on forward strand	Percent reads supporting minor allele on reverse strand	Type of variation	Gene	Gene
Farm B/feather 2	122174	C	T	0.109375	32	25	1	6	0.142857	0.857143	Genic_UTR	MDV076	Meq; oncogene; role in tumor formation; no HSV homolog
Farm B/feather 2	122204	C	T	0.157895	21	27	2	7	0.222222	0.777778	Genic_UTR	MDV076	Meq; oncogene; role in tumor formation; no HSV homolog
Farm B/feather 2	128489	G	T	0.101266	38	33	2	6	0.25	0.75	Intergenic	N/A	N/A
Farm B/feather 2	144479	C	A	0.14	33	10	5	2	0.714286	0.285714	Non-synonymous variant	MDV092	serine/threonine kinase; US3 homolog

## Sheet: FA-d1_less_stringent
Farm A/dust 1 (low stringency)
Isolate	Position in the genome	Major allele	Minor allele	Minor allele frequency	Reads supporting major allele on forward strand	Reads supporting major allele on reverse strand	Reads supporting minor allele on forward strand	Reads supporting minor allele on reverse strand	Percent reads supporting minor allele on forward strand	Percent reads supporting minor allele on reverse strand	Type of variation	Gene
Farm A/dust 1	30905	G	A	0.076087	53	32	2	5	0.285714	0.714286	Synonymous variant	MDV030
Farm A/dust 1	40519	G	A	0.177778	56	18	12	4	0.75	0.25	Non-synonymous variant	MDV034
Farm A/dust 1	43053	G	A	0.172414	48	24	12	3	0.8	0.2	Genic_UTR	MDV035
Farm A/dust 1	113439	G	T	0.076087	66	19	6	1	0.857143	0.142857	Non-synonymous variant	MDV073
Farm A/dust 1	115376	C	A	0.0816327	93	42	6	6	0.5	0.5	Intergenic
Farm A/dust 1	115377	C	A	0.292035	51	29	21	12	0.636364	0.363636	Intergenic
Farm A/dust 1	117527	G	T	0.0454545	132	57	6	3	0.666667	0.333333	Intergenic
Farm A/dust 1	121803	C	T	0.261111	92	41	39	8	0.829787	0.170213	Genic_UTR	MDV076
Farm A/dust 1	126256	T	G	0.12963	43	4	4	3	0.571429	0.428571	Intergenic
Farm A/dust 1	132086	T	C	0.119718	108	17	14	3	0.823529	0.176471	Non-synonymous variant	MDV084
Farm A/dust 1	137099	A	C	0.347368	42	20	18	15	0.545455	0.454545	Intergenic
Farm A/dust 1	137100	A	C	0.0841121	58	40	8	1	0.888889	0.111111	Intergenic
Farm A/dust 1	137101	A	C	0.059322	75	36	4	3	0.571429	0.428571	Intergenic
Farm A/dust 1	137264	A	G	0.0522388	87	40	5	2	0.714286	0.285714	Intergenic
Farm A/dust 1	138209	C	A	0.0827068	88	34	8	3	0.727273	0.272727	Intergenic
Farm A/dust 1	138212	C	G	0.0629371	93	41	8	1	0.888889	0.111111	Intergenic
Farm A/dust 1	138213	T	A	0.0787402	77	40	9	1	0.9	0.1	Intergenic
Farm A/dust 1	138281	A	C	0.128205	47	21	6	4	0.6	0.4	Intergenic
Farm A/dust 1	138377	G	C	0.0833333	60	50	1	9	0.1	0.9	Intergenic
Farm A/dust 1	138379	A	C	0.0970874	39	54	1	9	0.1	0.9	Intergenic
Farm A/dust 1	138381	A	T	0.107843	44	47	2	9	0.181818	0.818182	Intergenic
Farm A/dust 1	138490	A	T	0.126437	56	20	3	8	0.272727	0.727273	Intergenic
Farm A/dust 1	138492	C	T	0.108434	52	22	2	7	0.222222	0.777778	Intergenic
Farm A/dust 1	138523	A	G	0.354839	31	9	12	10	0.545455	0.454545	Intergenic

## Sheet: FA-d2_less_stringent
Farm A/dust 2 (low stringency)
Isolate	Position in the genome	Major allele	Minor allele	Minor allele frequency	Reads supporting major allele on forward strand	Reads supporting major allele on reverse strand	Reads supporting minor allele on forward strand	Reads supporting minor allele on reverse strand	Percent reads supporting minor allele on forward strand	Percent reads supporting minor allele on reverse strand	Type of variation	Gene
Farm A/dust 2	7251	G	A	0.0514	63	103	1	8	0.111111	0.888889	Intergenic
Farm A/dust 2	22829	A	G	0.0435	105	71	6	2	0.75	0.25	Non-synonymous variant	MDV025
Farm A/dust 2	40519	G	A	0.1975	51	79	14	18	0.4375	0.5625	Non-synonymous variant	MDV034
Farm A/dust 2	48554	C	T	0.0968	114	54	13	5	0.722222	0.277778	Non-synonymous variant	MDV040
Farm A/dust 2	109048	G	A	0.0557	186	102	2	15	0.117647	0.882353	Genic_UTR	MDV072
Farm A/dust 2	115422	C	T	0.0247	178	134	1	7	0.125	0.875	Intergenic
Farm A/dust 2	115441	A	C	0.022	129	225	6	2	0.75	0.25	Intergenic
Farm A/dust 2	116937	G	A	0.1267	86	176	11	27	0.289474	0.710526	Intergenic
Farm A/dust 2	121872	T	C	0.3676	52	108	35	58	0.376344	0.623656	Genic_UTR	MDV076
Farm A/dust 2	126692	C	G	0.2635	108	1	33	6	0.846154	0.153846	Intergenic
Farm A/dust 2	126693	C	T	0.2721	105	1	33	7	0.825	0.175	Intergenic
Farm A/dust 2	130968	G	T	0.4348	77	105	52	88	0.371429	0.628571	Non-synonymous variant	MDV084
Farm A/dust 2	137156	C	A	0.0517	81	139	4	8	0.333333	0.666667	Intergenic
Farm A/dust 2	137320	T	A	0.0994	120	41	3	15	0.166667	0.833333	Intergenic
Farm A/dust 2	138433	C	A	0.065	215	85	13	8	0.619048	0.380952	Intergenic
Farm A/dust 2	138434	T	A	0.0443	202	89	7	7	0.5	0.5	Intergenic
Farm A/dust 2	138436	C	G	0.0706	221	93	18	6	0.75	0.25	Intergenic
Farm A/dust 2	138437	T	A	0.0812	219	96	20	8	0.714286	0.285714	Intergenic
Farm A/dust 2	138451	G	A	0.0242	244	110	4	5	0.444444	0.555556	Intergenic
Farm A/dust 2	138505	C	A	0.2826	75	139	58	33	0.637363	0.362637	Intergenic
Farm A/dust 2	138506	A	C	0.0897	122	162	15	13	0.535714	0.464286	Intergenic
Farm A/dust 2	138593	C	G	0.0617	81	222	10	10	0.5	0.5	Intergenic
Farm A/dust 2	138594	G	A	0.1281	76	203	13	28	0.317073	0.682927	Intergenic
Farm A/dust 2	138595	G	C	0.0502	84	219	7	9	0.4375	0.5625	Intergenic
Farm A/dust 2	138596	T	C	0.0561	81	220	10	8	0.555556	0.444444	Intergenic
Farm A/dust 2	138599	A	C	0.0538	87	211	5	12	0.294118	0.705882	Intergenic
Farm A/dust 2	138600	G	C	0.0259	90	210	1	7	0.125	0.875	Intergenic
Farm A/dust 2	138600	G	C	0.0259	90	210	1	7	0.125	0.875	Intergenic
Farm A/dust 2	138601	G	T	0.0297	81	213	6	3	0.666667	0.333333	Intergenic
Farm A/dust 2	138601	G	T	0.0297	81	213	6	3	0.666667	0.333333	Intergenic
Farm A/dust 2	138602	G	C	0.0415	77	197	3	9	0.25	0.75	Intergenic
Farm A/dust 2	138602	G	C	0.0415	77	197	3	9	0.25	0.75	Intergenic
Farm A/dust 2	138604	A	C	0.0496	77	191	5	9	0.357143	0.642857	Intergenic
Farm A/dust 2	138604	A	C	0.0496	77	191	5	9	0.357143	0.642857	Intergenic
Farm A/dust 2	138606	A	T	0.0463	75	192	3	10	0.230769	0.769231	Intergenic
Farm A/dust 2	138606	A	T	0.0463	75	192	3	10	0.230769	0.769231	Intergenic
Farm A/dust 2	138748	A	G	0.1782	12	65	5	13	0.277778	0.722222	Intergenic
Farm A/dust 2	138748	A	G	0.1782	12	65	5	13	0.277778	0.722222	Intergenic

## Sheet: FB-d_less_stringent
Farm B/dust (low stringency)
Isolate	Position in the genome	Major allele	Minor allele	Minor allele frequency	Reads supporting major allele on forward strand	Reads supporting major allele on reverse strand	Reads supporting minor allele on forward strand	Reads supporting minor allele on reverse strand	Percent reads supporting minor allele on forward strand	Percent reads supporting minor allele on reverse strand	Type of variation	Gene
Farm B/dust	2072	T	G	0.436441	90	43	66	37	0.640777	0.359223	Non-synonymous variant	MDV010
Farm B/dust	4411	G	T	0.443182	18	80	14	64	0.179487	0.820513	Non-synonymous variant	MDV012
Farm B/dust	13809	G	C	0.0254777	173	133	4	4	0.5	0.5	Non-synonymous variant	MDV019
Farm B/dust	15775	C	T	0.457565	94	53	78	46	0.629032	0.370968	Synonymous variant	MDV020
Farm B/dust	65764	G	A	0.0965909	66	93	3	14	0.176471	0.823529	Non-synonymous variant	MDV049
Farm B/dust	65773	G	T	0.160428	62	95	4	26	0.133333	0.866667	Non-synonymous variant	MDV049
Farm B/dust	65796	A	G	0.352113	53	85	9	66	0.12	0.88	Synonymous variant	MDV049
Farm B/dust	65804	A	T	0.342105	61	89	11	67	0.141026	0.858974	Non-synonymous variant	MDV049
Farm B/dust	65821	G	T	0.342995	53	83	8	63	0.112676	0.887324	Non-synonymous variant	MDV049
Farm B/dust	65843	A	G	0.112994	39	118	5	15	0.25	0.75	Non-synonymous variant	MDV049
Farm B/dust	85939	A	C	0.947368	0	2	15	21	0.416667	0.583333	Non-synonymous variant	MDV055
Farm B/dust	85954	C	T	0.288889	14	18	11	2	0.846154	0.153846	Non-synonymous variant	MDV055
Farm B/dust	85959	C	A	0.360656	22	17	16	6	0.727273	0.272727	Non-synonymous variant	MDV055
Farm B/dust	85961	C	A	0.388889	28	16	20	8	0.714286	0.285714	Non-synonymous variant	MDV055
Farm B/dust	85962	G	A	0.396552	25	10	19	4	0.826087	0.173913	Non-synonymous variant	MDV055
Farm B/dust	85963	T	C	0.55814	7	12	18	6	0.75	0.25	Non-synonymous variant	MDV055
Farm B/dust	85966	G	A	0.0933333	46	22	3	4	0.428571	0.571429	Non-synonymous variant	MDV055
Farm B/dust	85971	G	C	0.109589	47	18	4	4	0.5	0.5	Non-synonymous variant	MDV055
Farm B/dust	85974	G	C	0.0909091	49	21	2	5	0.285714	0.714286	Non-synonymous variant	MDV055
Farm B/dust	86626	T	C	0.401869	114	78	78	51	0.604651	0.395349	Non-synonymous variant	MDV056
Farm B/dust	108743	T	C	0.417391	173	95	119	73	0.619792	0.380208	Genic_UTR	MDV072
Farm B/dust	108856	G	A	0.101075	254	164	6	41	0.12766	0.87234	Genic_UTR	MDV072
Farm B/dust	108899	A	G	0.110403	227	192	7	45	0.134615	0.865385	Genic_UTR	MDV072
Farm B/dust	109012	T	C	0.047619	184	176	2	16	0.111111	0.888889	Genic_UTR	MDV072
Farm B/dust	114927	T	G	0.0241158	331	276	13	2	0.866667	0.133333	Intergenic
Farm B/dust	115231	A	C	0.217978	127	221	36	61	0.371134	0.628866	Intergenic
Farm B/dust	115232	A	C	0.149901	161	270	19	57	0.25	0.75	Intergenic
Farm B/dust	115241	C	A	0.0427509	155	360	17	6	0.73913	0.26087	Intergenic
Farm B/dust	116288	T	A	0.0210896	309	248	3	9	0.25	0.75	Intergenic
Farm B/dust	120327	A	G	0.291667	4	64	3	25	0.107143	0.892857	Intergenic
Farm B/dust	121181	A	C	0.02457	203	194	4	6	0.4	0.6	Non-synonymous variant	MDV076
Farm B/dust	121656	C	T	0.372168	76	118	43	72	0.373913	0.626087	Genic_UTR	MDV076
Farm B/dust	122052	A	T	0.027027	381	231	14	3	0.823529	0.176471	Genic_UTR	MDV076
Farm B/dust	124841	T	C	0.417526	188	151	130	113	0.534979	0.465021	Intergenic
Farm B/dust	127347	G	T	0.416438	35	178	22	130	0.144737	0.855263	Intergenic
Farm B/dust	137081	A	C	0.0411765	97	66	1	6	0.142857	0.857143	Intergenic
Farm B/dust	137101	A	G	0.0233236	137	198	7	1	0.875	0.125	Intergenic
Farm B/dust	137102	A	G	0.0363636	119	199	10	2	0.833333	0.166667	Intergenic
Farm B/dust	137249	A	G	0.0255591	112	193	7	1	0.875	0.125	Intergenic
Farm B/dust	137449	A	C	0.450521	149	62	103	70	0.595376	0.404624	Intergenic
Farm B/dust	138195	C	A	0.0357782	402	137	15	5	0.75	0.25	Intergenic
Farm B/dust	138196	T	A	0.0315985	383	138	10	7	0.588235	0.411765	Intergenic
Farm B/dust	138198	C	G	0.0453752	405	142	18	8	0.692308	0.307692	Intergenic
Farm B/dust	138199	T	A	0.0564374	393	142	24	8	0.75	0.25	Intergenic
Farm B/dust	138266	C	A	0.0411765	266	386	19	9	0.678571	0.321429	Intergenic
Farm B/dust	138267	C	A	0.372287	145	231	81	142	0.363229	0.636771	Intergenic
Farm B/dust	138268	A	C	0.0774092	188	396	25	24	0.510204	0.489796	Intergenic
Farm B/dust	138355	C	G	0.0522244	83	407	9	18	0.333333	0.666667	Intergenic
Farm B/dust	138356	G	A	0.129921	74	368	15	51	0.227273	0.772727	Intergenic
Farm B/dust	138357	G	C	0.0380762	83	397	5	14	0.263158	0.736842	Intergenic
Farm B/dust	138358	T	C	0.0399202	82	399	8	12	0.4	0.6	Intergenic
Farm B/dust	138361	A	C	0.0524194	89	381	6	20	0.230769	0.769231	Intergenic
Farm B/dust	138362	G	C	0.026694	95	379	2	11	0.153846	0.846154	Intergenic
Farm B/dust	138364	G	C	0.043956	80	355	5	15	0.25	0.75	Intergenic
Farm B/dust	138366	A	C	0.0495495	79	343	8	14	0.363636	0.636364	Intergenic
Farm B/dust	138368	A	T	0.0341686	79	345	2	13	0.133333	0.866667	Intergenic
Farm B/dust	138476	A	C	0.035533	111	79	2	5	0.285714	0.714286	Intergenic
Farm B/dust	138510	A	G	0.279412	25	73	10	28	0.263158	0.736842	Intergenic

## Sheet: FB-f1_less_stringent
Farm B/feather 1 low stringency)
Isolate	Position in the genome	Major allele	Minor allele	Minor allele frequency	Reads supporting major allele on forward strand	Reads supporting major allele on reverse strand	Reads supporting minor allele on forward strand	Reads supporting minor allele on reverse strand	Percent reads supporting minor allele on forward strand	Percent reads supporting minor allele on reverse strand	Type of variation	Gene
Farm B/feather 1	12176	C	A	0.1556	17	20	6	1	0.857143	0.142857	Non-synonymous variant	MDV018
Farm B/feather 1	23126	G	T	0.1228	28	21	2	5	0.285714	0.714286	Non-synonymous variant	MDV025

## Sheet: FB-f2_less_stringent
Farm B/feather 2 (low stringency)
Isolate	Position in the genome	Major allele	Minor allele	Minor allele frequency	Reads supporting major allele on forward strand	Reads supporting major allele on reverse strand	Reads supporting minor allele on forward strand	Reads supporting minor allele on reverse strand	Percent reads supporting minor allele on forward strand	Percent reads supporting minor allele on reverse strand	Type of variation	Gene
Farm B/feather 2	122174	C	T	0.109375	32	25	1	6	0.142857	0.857143	Genic_UTR	MDV076
Farm B/feather 2	122204	C	T	0.157895	21	27	2	7	0.222222	0.777778	Genic_UTR	MDV076
Farm B/feather 2	128489	G	T	0.101266	38	33	2	6	0.25	0.75	Intergenic
Farm B/feather 2	144479	C	A	0.14	33	10	5	2	0.714286	0.285714	Non-synonymous variant	MDV092

## Sheet: FA-d1_stringent
Farm A/dust 1 (high stringency)
Isolate	Position in the genome	Major allele	Minor allele	Minor allele frequency	Reads supporting major allele on forward strand	Reads supporting major allele on reverse strand	Reads supporting minor allele on forward strand	Reads supporting minor allele on reverse strand	Percent reads supporting minor allele on forward strand	Percent reads supporting minor allele on reverse strand	Type of variation	Gene
Farm A/dust 1	115376	C	A	0.0816327	93	42	6	6	0.5	0.5	Intergenic	N/A
Farm A/dust 1	115377	C	A	0.292035	51	29	21	12	0.636364	0.363636	Intergenic	N/A
Farm A/dust 1	137099	A	C	0.347368	42	20	18	15	0.545455	0.454545	Intergenic	N/A
Farm A/dust 1	137101	A	C	0.059322	75	36	4	3	0.571429	0.428571	Intergenic	N/A
Farm A/dust 1	137264	A	G	0.0522388	87	40	5	2	0.714286	0.285714	Intergenic	N/A
Farm A/dust 1	138209	C	A	0.0827068	88	34	8	3	0.727273	0.272727	Intergenic	N/A
Farm A/dust 1	138281	A	C	0.128205	47	21	6	4	0.6	0.4	Intergenic	N/A

## Sheet: FA-d2_stringent
Farm A/dust 2 (high stringency)
Isolate	Position in the genome	Major allele	Minor allele	Minor allele frequency	Reads supporting major allele on forward strand	Reads supporting major allele on reverse strand	Reads supporting minor allele on forward strand	Reads supporting minor allele on reverse strand	Percent reads supporting minor allele on forward strand	Percent reads supporting minor allele on reverse strand	Type of variation	Gene
Farm A/dust 2	40519	G	A	0.198758	51	78	14	18	0.4375	0.5625	Non-synonymous variant	MDV034
Farm A/dust 2	48554	C	T	0.0967742	114	54	13	5	0.722222	0.277778	Non-synonymous variant	MDV040
Farm A/dust 2	116937	G	A	0.126667	86	176	11	27	0.289474	0.710526	Intergenic
Farm A/dust 2	121872	T	C	0.367589	52	108	35	58	0.376344	0.623656	Genic_UTR	MDV076
Farm A/dust 2	130968	G	T	0.434783	77	105	52	88	0.371429	0.628571	Non-synonymous variant	MDV084
Farm A/dust 2	137156	C	A	0.0517241	81	139	4	8	0.333333	0.666667	Intergenic
Farm A/dust 2	138433	C	A	0.0654206	215	85	13	8	0.619048	0.380952	Intergenic
Farm A/dust 2	138436	C	G	0.0712166	221	92	18	6	0.75	0.25	Intergenic
Farm A/dust 2	138437	T	A	0.0818713	218	96	20	8	0.714286	0.285714	Intergenic
Farm A/dust 2	138505	C	A	0.289116	73	136	52	33	0.611765	0.388235	Intergenic
Farm A/dust 2	138506	A	C	0.0915033	117	161	15	13	0.535714	0.464286	Intergenic
Farm A/dust 2	138593	C	G	0.0619195	81	222	10	10	0.5	0.5	Intergenic
Farm A/dust 2	138594	G	A	0.128125	76	203	13	28	0.317073	0.682927	Intergenic
Farm A/dust 2	138596	T	C	0.0534591	81	220	9	8	0.529412	0.470588	Intergenic
Farm A/dust 2	138599	A	C	0.0539683	87	211	5	12	0.294118	0.705882	Intergenic
Farm A/dust 2	138748	A	G	0.191489	12	64	5	13	0.277778	0.722222	Intergenic

## Sheet: FB-d_stringent
Farm B/dust (high stringency)
Isolate	Position in the genome	Major allele	Minor allele	Minor allele frequency	Reads supporting major allele on forward strand	Reads supporting major allele on reverse strand	Reads supporting minor allele on forward strand	Reads supporting minor allele on reverse strand	Percent reads supporting minor allele on forward strand	Percent reads supporting minor allele on reverse strand	Type of variation	Gene
Farm B/dust	2072	T	G	0.436441	90	43	66	37	0.640777	0.359223	Non-synonymous variant	MDV010
Farm B/dust	15775	C	T	0.457565	94	53	78	46	0.629032	0.370968	Synonymous variant	MDV020
Farm B/dust	65843	A	G	0.112994	39	118	5	15	0.25	0.75	Non-synonymous variant	MDV049
Farm B/dust	86626	T	C	0.401869	114	78	78	51	0.604651	0.395349	Non-synonymous variant	MDV056
Farm B/dust	108743	T	C	0.417391	173	95	119	73	0.619792	0.380208	Genic_UTR	MDV072
Farm B/dust	115231	A	C	0.217978	127	221	36	61	0.371134	0.628866	Intergenic
Farm B/dust	115232	A	C	0.149901	161	270	19	57	0.25	0.75	Intergenic
Farm B/dust	121656	C	T	0.372168	76	118	43	72	0.373913	0.626087	Genic_UTR	MDV076
Farm B/dust	124841	T	C	0.417526	188	151	130	113	0.534979	0.465021	Intergenic
Farm B/dust	137449	A	C	0.450521	149	62	103	70	0.595376	0.404624	Intergenic
Farm B/dust	138199	T	A	0.0564374	393	142	24	8	0.75	0.25	Intergenic
Farm B/dust	138267	C	A	0.372287	145	231	81	142	0.363229	0.636771	Intergenic
Farm B/dust	138268	A	C	0.0774092	188	396	25	24	0.510204	0.489796	Intergenic
Farm B/dust	138355	C	G	0.0522244	83	407	9	18	0.333333	0.666667	Intergenic
Farm B/dust	138356	G	A	0.129921	74	368	15	51	0.227273	0.772727	Intergenic
Farm B/dust	138361	A	C	0.0524194	89	381	6	20	0.230769	0.769231	Intergenic
Farm B/dust	138510	A	G	0.279412	25	73	10	28	0.263158	0.736842	Intergenic
