# Supplementary material for: DNA from Dust: Comparative Genomics of Large DNA Viruses in Field Surveillance Samples
Source: mSphere. 2016 Oct 5;1(5):e00132-16. doi: 10.1128/mSphere.00132-16 (PMC5064450; doi:10.1128/mSphere.00132-16)
Supplement: Table S5 [file sph005162146sd9.xlsx]

## Sheet: combined_tax
Supplemental table S5: Summary of classification to the family level for all samples
Family Name	Farm B/dust	Farm B/feather 1	Farm B/feather 2	Farm A/dust 1	Farm A/dust 2
Herpesviridae	1372838	103939	165216	370393	512531
Chicken	19119306	212314	121060	11783342	21215016
<100	570555	50009	27895	794467	533986
Gramineae	48512	6145	13189	17909	59709
Meleagrididae	47292	9570	6352	16493	76814
Methylobacteriaceae	35567	2660	5205	356	58844
other sequences	27430	1678	3012	10400	14568
Propionibacteriaceae	15405	0	148	6197	12459
Bovidae	1131177	0	0	8055	39873
Bradyrhizobiaceae	986082	0	0	682	99710
Dermabacteraceae	605631	0	0	75916	375290
Staphylococcaceae	337057	0	0	178747	240507
Corynebacteriaceae	229208	0	0	52055	129345
unclassified	196911	0	0	147502	109899
Lactobacillaceae	196157	0	0	147351	195604
Babesiidae	141039	0	0	3930	10966
Bacillaceae	104791	0	0	77052	97930
Vira	102266	0	0	7700	31685
Sphingobacteriaceae	77220	0	0	36775	68077
Bacteroidaceae	72040	0	0	32391	64454
Streptococcaceae	63088	0	0	23633	42208
Actinoplanaceae	55273	0	0	19379	52946
Lachnospiraceae	54841	0	0	35767	100136
Siphoviridae	54286	0	0	28164	74766
Clostridiaceae	53824	0	0	18827	43915
biota	53379	0	0	20321	64013
Peptostreptococcaceae	49713	0	0	4585	29781
Ruminococcaceae	36850	0	0	22980	63335
Enterobacteraceae	35496	0	0	11304	72340
Micrococcaceae	30584	0	0	13502	28318
Nocardiaceae	26664	0	0	6869	20515
Myoviridae	25744	0	0	26447	56563
Actinosynnemataceae	24644	0	0	7354	21047
Enterococcaceae	24224	0	0	13055	23442
Mycobacteriaceae	23366	0	0	6151	18818
Pseudomonadaceae	21552	0	0	2478	11341
Burkholderiaceae	21347	0	0	0	5960
Rhizobiaceae	16069	0	0	103	4745
Nocardiopsaceae	14995	0	0	11804	22330
Sphingomonadaceae	14945	0	0	407	15444
Campylobacter group	13811	0	0	6182	5466
Porphyromonadaceae	13008	0	0	6759	25153
Comamonadaceae	11483	0	0	623	6288
Rikenellaceae	11272	0	0	13944	61763
Cellulomonadaceae	10982	0	0	3894	9435
Xanthobacteraceae	10979	0	0	389	2367
Rhodospirillaceae	10498	0	0	499	3578
Microbacteriaceae	9978	0	0	3217	8655
Cervidae	9471	0	0	0	0
Lysobacteraceae	9311	0	0	1026	5336
Phyllobacteriaceae	9070	0	0	217	2283
Promicromonosporaceae	8756	0	0	2975	7802
Dermacoccaceae	8713	0	0	2667	7232
Bifidobacteriaceae	8667	0	0	5241	52059
Coriobacteriaceae	7818	0	0	6884	12377
Geodermatophilaceae	7635	0	0	2153	6594
Paenibacillaceae	6921	0	0	4357	7627
Rhodobacteraceae	6764	0	0	331	3802
Caulobacteraceae	6531	0	0	685	2499
Listeriaceae	6379	0	0	6555	8296
Nocardioidaceae	6376	0	0	2592	5286
Gordoniaceae	6318	0	0	1779	4944
Pasteurellaceae	6071	0	0	2431	1853
Eubacteriaceae	5647	0	0	3392	8423
Flavobacteriaceae	5492	0	0	3837	4432
Erysipelothrix group	5484	0	0	3451	8925
Alcaligenaceae	5223	0	0	561	2550
Frankiaceae	5149	0	0	2071	4817
Peptococcaceae	4819	0	0	3381	6319
Beutenbergiaceae	4723	0	0	1786	4091
Sanguibacteraceae	4681	0	0	1619	3950
Carnobacteriaceae	4362	0	0	3804	4445
Kineosporiaceae	4278	0	0	1351	4031
Catenulisporaceae	4007	0	0	973	2611
Megasphaera group	3758	0	0	2066	4526
Rhodocyclaceae	3754	0	0	484	2155
Caryophanaceae	3378	0	0	2287	3492
Oscillospiraceae	3268	0	0	2227	5981
Delphinidae	3118	0	0	0	0
Intrasporangiaceae	3105	0	0	822	2230
Verrucomicrobia subdivision 1	2960	0	0	134	2274
Aspergillaceae	2918	0	0	0	0
Thermoanaerobacterales Family III. Incertae Sedis	2695	0	0	1907	2999
Acetobacteraceae	2675	0	0	0	1164
Leuconostoc group	2675	0	0	2382	3363
Oxalobacteraceae	2523	0	0	154	1090
Ancylobacter group	2446	0	0	0	977
Microsphaeraceae	2427	0	0	773	2196
Desulfovibrionaceae	2370	0	0	605	3042
Actinomycetaceae	2328	0	0	1052	1947
Tsukamurellaceae	2252	0	0	585	1746
Fusobacteriaceae	2232	0	0	872	1807
Acinetobacteraceae	2138	0	0	10446	4512
Borrelomycetaceae	2006	0	0	546	1011
Cytophaga-Flexibacter group	1999	0	0	490	1636
Alcanivorax/Fundibacter group	1945	0	0	484	1729
Sapromycetaceae	1943	0	0	1103	1606
Spirochaetaceae	1866	0	0	1069	3796
Muridae	1847	0	0	1525	3953
Ectothiorhodospira group	1784	0	0	121	1441
Deinococcaceae	1768	0	0	733	1637
Nymphalidae	1764	0	0	0	112
Glycomycetaceae	1732	0	0	575	1515
Thermoanaerobacteraceae	1659	0	0	850	2119
Prevotellaceae	1573	0	0	244	2229
Aeromonadaceae	1534	0	0	273	1471
Anaeromyxobacteraceae	1496	0	0	326	1337
Myxococcaceae	1458	0	0	443	1417
Microviridae	1430	0	0	0	758
Geobacteraceae	1371	0	0	383	1653
Peptoniphilaceae	1357	0	0	820	1317
Chromobacteriaceae	1305	0	0	398	943
Leptotrichiaceae	1302	0	0	674	1496
Sorangiaceae	1280	0	0	145	943
Chromatiaceae	1264	0	0	127	963
Rhodobiaceae	1239	0	0	0	245
Spiroplasmataceae	1234	0	0	824	1207
Beijerinckiaceae	1198	0	0	0	338
Halanaerobiaceae	1153	0	0	605	936
Suidae	1106	0	0	294	1088
Thermaceae	1089	0	0	220	1568
Haloarchaeaceae	1084	0	0	0	215
Sporolactobacillaceae	1084	0	0	885	1221
Conexibacteraceae	1070	0	0	235	832
Brachyspiraceae	1065	0	0	572	1003
Acidobacteriaceae	1001	0	0	0	887
Acidimicrobiaceae	980	0	0	236	478
Cercopithecidae	882	0	0	600	1146
Hominidae	849	0	0	39199	3817
Nolanaceae	847	0	0	4110	926
Acidaminococcaceae	818	0	0	515	1206
Thermotogaceae	794	0	0	456	624
Chlorobiacea	774	0	0	0	954
Clostridiales Family XVIII. Incertae Sedis	771	0	0	375	1055
Dietziaceae	755	0	0	129	338
Methanobacteriaceae	750	0	0	180	114
Methylocystaceae	739	0	0	0	202
Aerococcaceae	716	0	0	531	631
Jonesiaceae	675	0	0	377	574
Helicobacteraceae	671	0	0	0	393
Clostridiales Family XVII. Incertae Sedis	664	0	0	313	949
Cyprinidae	650	0	0	108	174
Methanomassiliicoccaceae	632	0	0	435	690
Haliangiaceae	628	0	0	146	435
Clostridiales Family XV. Incertae Sedis	626	0	0	244	812
Eremotheciaceae	622	0	0	146	312
Brucellaceae	614	0	0	105	185
Podoviridae	570	0	0	262	2117
Giraffidae	569	0	0	0	0
Alteromonadaceae	568	0	0	113	469
Mustelidae	568	0	0	0	0
Rubrobacteraceae	548	0	0	118	556
Leporidae	506	0	0	103	129
Mimiviridae	500	0	0	0	309
Alicyclobacillaceae	498	0	0	122	564
Equidae	494	0	0	0	0
Opitutaceae	492	0	0	109	524
Euphorbiaceae	483	0	0	0	0
Hyphomonadaceae	472	0	0	0	153
Alcanivoracaceae	471	0	0	132	289
Halobacteroidaceae	465	0	0	408	648
Archangiaceae	458	0	0	149	372
Sphaerobacteraceae	458	0	0	0	330
Candidatus Brocadiaceae	457	0	0	249	236
Segniliparaceae	423	0	0	132	332
Schistosomatidae	416	0	0	296	524
Desulfobulbaceae	415	0	0	126	406
Erythrobacteraceae	400	0	0	0	382
Piscirickettsia group	399	0	0	102	248
Pelobacteraceae	396	0	0	249	588
Solibacteraceae	390	0	0	0	286
Dasyuridae	372	0	0	400	358
Heliobacteriaceae	371	0	0	198	502
Acaridae	341	0	0	111	217
Rhodothermaceae	334	0	0	0	722
Iridoviridae	333	0	0	0	0
Cyclobacteriaceae	328	0	0	184	264
Desulfarculaceae	317	0	0	149	440
Trueperaceae	309	0	0	104	200
Dictyoglomaceae	298	0	0	147	166
Phycisphaeraceae	296	0	0	135	370
Desulfobacteraceae	282	0	0	0	343
Vibrionaceae	277	0	0	0	400
Gallionella group	275	0	0	0	311
Hydrogenothermaceae	275	0	0	118	156
Ignavibacteriaceae	268	0	0	0	155
Methylococcaceae	256	0	0	0	296
Shewanellaceae	252	0	0	102	161
Nostocaceae	240	0	0	0	113
Nitrosomonadaceae	229	0	0	104	271
Hydrogenophilaceae	227	0	0	0	209
Orbaceae	223	0	0	158	189
Acidithermaceae	218	0	0	0	188
Caviidae	218	0	0	0	0
Parvularculaceae	218	0	0	0	137
Planctomycetaceae	217	0	0	111	206
Tetrahymenidae	214	0	0	0	0
Natranaerobiaceae	212	0	0	132	209
Nitrospiraceae	211	0	0	0	136
African mole-rats	207	0	0	104	158
Caldilineaceae	207	0	0	100	224
Deferribacteraceae	207	0	0	279	268
Syntrophaceae	205	0	0	115	216
Brevibacteriaceae	200	0	0	0	0
Gemmantimonadaceae	199	0	0	0	139
Desulfomicrobiaceae	194	0	0	103	219
Strongylocentrotidae	186	0	0	0	0
Thermoanaerobacterales Family IV. Incertae Sedis	186	0	0	109	222
Fabaceae	184	0	0	0	389
Chitinophagaceae	178	0	0	0	239
Thermodesulfobacteriaceae	170	0	0	154	203
Desulfurobacteriaceae	168	0	0	0	104
Sulfuricellaceae	163	0	0	0	0
Legionellaceae	160	0	0	0	0
Colwelliaceae	159	0	0	0	144
Entomoplasma group	159	0	0	0	152
Syntrophomonadaceae	158	0	0	0	123
Camelidae	154	0	0	0	209
Debaryomycetaceae	152	0	0	174	0
Cryomorphaceae	151	0	0	113	273
Bdellovibrionaceae	145	0	0	0	142
Ferrimonadaceae	145	0	0	0	105
Saprospiraceae	144	0	0	0	166
Roseiflexaceae	140	0	0	0	324
Chrysiogenaceae	139	0	0	0	196
Tetraodontidae	139	0	0	0	0
Chloroflexaceae	133	0	0	0	0
Draconibacteriaceae	130	0	0	0	117
Cneoraceae	127	0	0	200	300
Culicidae	124	0	0	0	131
Flammeovirgaceae	117	0	0	0	0
Hypocreaceae	113	0	0	0	0
Leeaceae	112	0	0	216	218
Rivulariaceae	111	0	0	0	0
Arthrodermataceae	110	0	0	0	0
Desulfurellaceae	107	0	0	0	117
Hahellaceae	107	0	0	0	107
Acidithiobacillaceae	103	0	0	0	247
Noelaerhabdaceae	103	0	0	512	379
Pinaceae	103	0	0	0	0
Sphaeriaceae	103	0	0	0	0
Alligatoridae	0	0	0	0	253
Balaenopteridae	0	0	0	0	754
Chaetomiaceae	0	0	0	241	274
Costariaceae	0	0	0	130	0
Dipodascaceae	0	0	0	220	0
Drosophilidae	0	0	0	0	178
Fibrobacteraceae	0	0	0	0	140
Francisella group	0	0	0	0	146
Hydridae	0	0	0	0	181
Lagriidae	0	0	0	0	109
Loliginidae	0	0	0	0	171
Magnetococcaceae	0	0	0	0	102
Mamiellaceae	0	0	0	0	161
Mycosphaerellaceae	0	0	0	349	1122
Mycosyringaceae	0	0	0	0	228
Onchocercidae	0	0	0	0	119
Pseudoalteromonadaceae	0	0	0	127	231
Retroviridae	0	0	0	296	174
Rhabditidae	0	0	0	126	0
Sarcocystidae	0	0	0	261	140
Syntrophobacteraceae	0	0	0	0	119
Thermodesulfobiaceae	0	0	0	0	136
	26519857	386315	342077	14241186	25157407

## Sheet: FB-d Kingdom
Taxonomic name	# sequences	percent
MDV	1372838	5.25347
Chicken	19119306	73.1643
Bacteria	3579851	13.6991
Chlorobionta	50368	0.192744
Unclassified and low prevalence sequences	794896	3.04185
Vira	102266	0.391344
Animalia	1351652	5.1724
Eucarya	142133	0.543904
Fungi	4081	0.0156169
Archaea	2466	0.0094367
	26519857

## Sheet: FB-f1 kingdom
Taxonomic name	# sequences	percent
MDV	103939	26.9052
Chicken	212314	54.9588
Bacteria	12230	3.16581
Chlorobionta	6145	1.59067
Unclassified and low prevalence sequences	51687	13.3795
	386315

## Sheet: FB-f2 kingdom
Taxonomic name	# sequences	percent
MDV	165216	48.2979
Chicken	121060	35.3897
Bacteria	11705	3.42174
Chlorobionta	13189	3.85556
Unclassified and low prevalence sequences	30907	9.0351
	342077

## Sheet: FA-d1 kingdom
Taxonomic name	# sequences	percent
<100	794467	5.54994
Chicken	11783342	82.3154
Animalia	51040	0.356552
Archaea	765	0.00534409
Bacteria	991767	6.92823
Eucarya	5076	0.0354596
Chlorobionta	22435	0.156725
Fungi	1130	0.00789389
other sequences	10400	0.0726517
unclassified	147502	1.03041
Vira	62869	0.439187
MDV	370393	2.58747
	14241186

## Sheet: FA-d2 kingdom
Taxonomic name	# sequences	percent
<100	533986	2.10739
Chicken	21110489	83.3131
Animalia	53654	0.211747
Archaea	1019	0.00402151
Bacteria	2398108	9.46419
Eucarya	11801	0.0465729
Chlorobionta	61703	0.243512
Fungi	1936	0.00764047
other sequences	14568	0.057493
unclassified	291240	1.14939
Vira	166372	0.656591
MDV	512531	2.02272
	25157407
